# Supplementary material for: The observation of starch digestion in blue mussel Mytilus galloprovincialis exposed to microplastic particles under varied food conditions
Source: PLoS One. 2021 Jul 6;16(7):e0253802. doi: 10.1371/journal.pone.0253802 (PMC8259976; doi:10.1371/journal.pone.0253802)
Supplement: S1 File — (XLSX) [file pone.0253802.s001.xlsx]

## Sheet: Amylase activity
High Food				Low Food
low plastic	high plastic	control		low plastic	high plastic	control
4.87725	12.6656	11.4541		5.49094	9.68159	6.09239
4.66848	12.5937	8.65804		10.3714	14.2522	7.61594
1.93841	12.4767	10.9167		5.81159	12.561	10.029
6.95471	7.12341	10.9167		9.58514	8.86688	5.76087
9.98007	12.526	9.93667		4.35145	10.0421	8.87681
10.1703	12.8886	6.84587		5.40761	12.7967	3.40942
8.9692	12.9791	3.77167		8.20471	11.9062	7.42754
8.29232	4.63812	10.5167		8.19565	4.87725	8.19203

## Sheet: HSP-70 Ct values
Tub A	hsp-70
25.69	36.68	plastic
24.91	38.45
25.9	36.74
24.91	37.08
23.83	37.5	control
21.27	34.82
23.7	34.78
22.48	34.47
20.62	24.19	aerobic cold
21.37	25.92
21.64	26.07
17.66	22.02	anaerobic cold
18.05	22.72
21.04	26.47
16.58	17.96	anaerobic hot
15.06	16.72
16.26	17.96
